# Supplementary material for: Microbial hydrogen economy alleviates colitis by reprogramming colonocyte metabolism and reinforcing intestinal barrier
Source: Gut Microbes. 2022 Jan 13;14(1):2013764. doi: 10.1080/19490976.2021.2013764 (PMC8759589; doi:10.1080/19490976.2021.2013764)
Supplement: Supplemental Material [file KGMI_A_2013764_SM6258.zip]

Archive with 6 entries (5 files):
- supplementary/
- supplementary/Figure S3.jpg
- supplementary/Figure S4.tif
- supplementary/revised Figure S1.tif
- supplementary/revised Figure S2.tif
- supplementary/supplement material.docx
